# Supplementary material for: A De Novo Designed Trimeric Metalloprotein as a Nip Model of the Acetyl-CoA Synthase
Source: Int J Mol Sci. 2023 Jun 19;24(12):10317. doi: 10.3390/ijms241210317 (PMC10299331; doi:10.3390/ijms241210317)
Supplement: Supplementary file 1 [file ijms-24-10317-s001.zip]

Archive with 1 entries (1 files):
- ijms-2349769-supplementary.pdf
